# Supplementary material for: Effects of Oral Probiotics on Streptococcus mutans in Children: A Systematic Review and Meta-Analysis
Source: Dent J (Basel). 2026 Feb 3;14(2):87. doi: 10.3390/dj14020087 (PMC12939615; doi:10.3390/dj14020087)
Supplement: Supplementary file 1 [file dentistry-14-00087-s001.zip]

Archive with 1 entries (1 files):
- dentistry-4081578-File S1.pdf
